# Supplementary material for: Extracellular RNAs from Whole Urine to Distinguish Prostate Cancer from Benign Prostatic Hyperplasia
Source: Int J Mol Sci. 2024 Sep 19;25(18):10079. doi: 10.3390/ijms251810079 (PMC11432375; doi:10.3390/ijms251810079)
Supplement: Supplementary file 1 [file ijms-25-10079-s001.zip]

Archive with 1 entries (1 files):
- ijms-3175838-supplementary.pdf
